# Supplementary material for: Limited versus Radical Resection in Mitral Valve Infective Endocarditis Surgery
Source: J Cardiovasc Dev Dis. 2023 Mar 30;10(4):146. doi: 10.3390/jcdd10040146 (PMC10144351; doi:10.3390/jcdd10040146)
Supplement: Supplementary file 1 [file jcdd-10-00146-s001.zip]

Archive with 1 entries (1 files):
- jcdd-2218735-supplementary.pdf
